# Supplementary material for: Cardiac arrest in seronegative idiopathic inflammatory myopathy: a case report
Source: Eur Heart J Case Rep. 2023 Nov 24;7(12):ytad589. doi: 10.1093/ehjcr/ytad589 (PMC10903167; doi:10.1093/ehjcr/ytad589)
Supplement: ytad589_Supplementary_Data [file ytad589_Supplementary_Data.zip]

Archive with 3 entries (3 files):
- Video 2.mp4
- Video 3.mp4
- Video 1.mp4
